# Supplementary material for: Ecological and Health Risk Assessments of an Abandoned Gold Mine (Remance, Panama): Complex Scenarios Need a Combination of Indices
Source: Int J Environ Res Public Health. 2021 Sep 5;18(17):9369. doi: 10.3390/ijerph18179369 (PMC8431601; doi:10.3390/ijerph18179369)
Supplement: Supplementary file 1 [file ijerph-18-09369-s001.zip › Suplementary tables_c.xlsx]

## Sheet: S1
Table supplementary S1. Samples codes, typology and geographical coordinates
Typology	Sample codes	Geographical coordinates (WGS 84, 17 P)
		N	W
Soils (surrounding area)	SA5	917617	491615
	SA6	916982	491801
	SA7	916805	491225
	SA8	916582	490786
	SA9	916963	492249
	SA10	917145	492519
	SA11	918018	492167
	SA12	918180	492508
	SEU1	915530	492786
	SEU2	915494	492181
	SEU3	916237	492298
	SJ1	918483	491876
	SJ2	918750	492277
	SR1	915039	491251
	SR2	915540	491662
	SR3	915981	491042
	SR4	916072	491461
	SR5	915741	489599
	SR6	916087	492841
	SR7	918296	490953
	SM1	917551	490221
	SM2	918056	490481
	S1	918067	493044
Soils (mining area)	SA1	918019	492109
	VP1	917450	491718
	VM2	917570	491365
	1	917440	491373
	2	917304	491470
	3	917437	491606
	4	917296	491759
	5	917092	491795
	6	917008	491502
	7	917346	492079
	8	917133	492076
	9	917325	491968
	10	917301	492152
	11	916900	491055
	12	917791	491523
	13	916948	491277
	14	917029	491678
	15	917686	491283
	16	917352	491194
Terrace sediments	TR EU1	915546	492834
	TR EU2	915540	492810
	TR EU 3	915530	492801
	TR J1	918024	491479
	TR J2	918022	491458
	TR J3	918170	491488
	TR J4	918500	491992
	TR J5	918379	492672
	TR R1	915005	491255
	TR R2	915901	491261
	TR R3	916047	491441
	TR R4	915728	489595
	TR R5	916075	492852
	TR R9	917992	491484
	TR#16	918071	493038
	TR 18L	917938	492432
	TR 19L	917945	492419
	TR 20L	917920	492444
	TR B	917510	491947
Stream sediments	SDEU 1	915546	492834
	SDEU 2	915540	492810
	SDEU 3	915530	492801
	SDJ 2	918022	491458
	SDJ 3	918170	491488
	SDJ 4	918500	491992
	SDJ 5	918379	492672
	SDR 1	915005	491255
	SDR 2	915901	491261
	SDR 3	916047	491441
	SDR 4	915728	489595
	SDR 5	916075	492852
	SDR 9	917992	491484
	SD# 16	918071	493038
	SD 18L	917938	492432
	SD 19L	917945	492419
	SD 20L	917920	492444
	SD B	917510	491947
Tailings*	R JI (Tailing 1)	917912	491364
	R J2 (Tailing 1)	917890	491323
	R LD (Tailing 2)	917954	491925
	SA4 (Tailing 3)	917668	491818
	SED A1 (Tailing 3)	917573	491859
Cyanidation ponds*	R1 LD	917835	491845
	TR Rel 1L	917835	491845
	SA3	918050	492113
	SD R3 L	918052	492112
Pithead sediments*	SDJ1	918024	491479
Outcrops	VEU1	915617	492294
	VEU2	916237	492298
	AR1	915005	491255
	AJ1	918170	491488
	AJ2	918024	491479
	VM1	917920	491556
	V HUATI	917570	491365
* Values taken from González-Valoys et al. 2021 [26].

## Sheet: S2
Table supplementary S2. Edaphic parameters
Typology	Sample codes	pH	EC (dS m-1)	OM (%)	Cu mg kg-1	Zn mg kg-1	As mg kg-1	Sb mg kg-1	Ba mg kg-1	T-Hg mg kg-1
Soils (surrounding area)	SA5	4.882	0.014905	2.23417	19.35	20.825	33.75	16.55	307.55	0.144
	SA6	4.971	0.06962	3.34433	25.875	40.125	101.875	20.35	334.725	0.2007
	SA7	4.889	0.04288	4.43192	34.975	35.075	54.3	17.225	211.05	0.04795
	SA8	5.089	0.038745	8.04935	167.875	89.925	0.775	19.95	487.4	0.075
	SA9	4.758	0.02639	2.17313	20.5	33.275	19.225	12.55	170.625	0.04515
	SA10	4.716	0.021815	2.80078	19.025	45.425	12.95	12.925	318.425	0.0326
	SA11	5.817	0.09897	5.51892	24.4	43.75	24.75	15.5	743.15	0.03795
	SA12	6.141	0.08938	4.35145	168.2	98.125	0.4	16.3	665.675	0.0025
	SEU1	5.597	0.04562	5.35195	129.775	91.7	58.475	17.125	505.8	0.04805
	SEU2	5.392	0.0136	4.49039	396.9	166.05	15.4	19.5	599.925	0.0025
	SEU3	4.807	0.02856	4.66341	19.15	18.5	68.975	13.725	95.6	0.0251
	SJ1	5.08	0.0269	4.97441	109.825	59.3	5.375	15.95	568.775	0.00635
	SJ2	5.65	0.12288	10.1615	161.625	53.525	18.05	19.05	209.5	0.04455
	SR1	5.08	0.04395	3.67877	45.5	53.325	33.65	22.05	133.225	0.097
	SR2	5.39	0.0327	6.20778	29.4	50.7	0.4	15.15	158.6	0.05815
	SR3	5.61	0.041135	6.35628	131.625	97.175	8.55	18.875	475.675	0.00585
	SR4	5.65	0.04096	4.44945	101.575	59.05	2.85	15.55	393.875	0.053
	SR5	5.8	0.15195	6.40269	137.325	133.875	168.075	31.9	473.05	0.2264
	SR6	5.38	0.090035	7.00289	38.65	70.25	116.375	16.225	403.575	0.04705
	SR7	4.89	0.023355	5.15757	89.075	44.675	0.4	13.25	217.7	0.05715
	SM1	4.68	0.028345	6.11272	129.85	64.75	0.4	0.3	39.95	0.0063
	SM2	4.98	0.02916	7.2959	108.775	42.8	4.8	12.55	79.9	0.09875
	S1	4.79	0.02384	2.49062	40.475	32.225	67.625	13.8	449.025	0.0596
	Average	5.21909	0.0498128	5.11741	93.4663	62.8011	35.5402	16.363	349.686	0.0618109
	Standard deviation	0.421703	0.036639	1.95993	85.6282	35.8834	44.1776	5.44576	197.992	0.0588909
	Max	6.141	0.15195	10.1615	396.9	166.05	168.075	31.9	743.15	0.2264
	Min	4.68	0.0136	2.17313	19.025	18.5	0.4	0.3	39.95	0.0025
Soils (mining area)	SA1	5.1155	0.028945	2.03746	19.625	31.275	128.125	14.025	349.175	0.17575
	VP1	4.386	0.1308	1.99833	19.2	35	111.85	15.35	257.3	0.1014
	VM2	5.2	0.03627	1.68645	116.85	46.95	56.4	14.35	543.25	0.1018
	1	6.08	0.0172	6.68553	119.85	88.425	39.05	13.775	216.55	0.024025
	2	6.12	0.0115	8.06977	101.625	73.525	48.8	12.325	182.325	0.13685
	3	5.83	0.01735	5.77778	16.6	28.375	23.45	10.9	157.675	0.04845
	4	5.91	0.0168	8.08631	24.8	12.75	101.95	9.175	68.25	0.02555
	5	6.315	0.0206	8.28571	15	15.725	28.45	13.8	399.275	0.1373
	6	6.385	0.03085	6.86937	19.775	31.3	116.6	14.6	211.6	0.0293
	7	6.295	0.03315	13.5152	23.1	73.325	0.4	10.85	86.875	0.02925
	8	6.115	0.02525	8.97436	36.4	41.75	28.075	14.125	147.85	0.0391
	9	5.88	0.035	13.3011	22.8	74.875	11.45	10.95	133.125	0.05365
	10	6.27	0.0089	8.36343	16.775	14.7	25.35	11.2	123.55	0.03155
	11	6.165	0.0128	8.53689	131.2	57.15	20.35	12.9	60.3	0.06125
	12	6.045	0.01065	5.97578	52.65	33.475	208.35	19.075	229.825	0.7189
	13	6.2	0.04515	13.0034	107.9	62.65	16.15	15.6	103.4	0.05355
	14	5.98	0.0362	10.1107	25.95	26.35	75.575	18.4	259.4	0.2044
	15	5.71	0.0146	15.2439	166.025	74.525	0.4	16.15	88.9	0.0233
	16	6.115	0.00915	9.2807	129.175	68.425	30.275	12.5	192.9	0.0267
	Average	5.90087	0.0284824	8.20012	61.3316	46.8711	56.3711	13.6868	200.607	0.106425
	Standard deviation	0.500022	0.0270797	3.84636	51.8266	23.8863	54.3963	2.57194	123.474	0.158303
	Max	6.385	0.1308	15.2439	166.025	88.425	208.35	19.075	543.25	0.7189
	Min	4.386	0.0089	1.68645	15	12.75	0.4	9.175	60.3	0.0233
Terrace sediments	TR EU1	6.47	0.0252	1.70963	39.75	49.05	84.4	16.2	391.3	0.037
	TR EU2	6.07	0.1458	6.5053	60.35	60.5	68.85	17.05	327.25	0.0481
	TR EU 3	6.46	0.0405	2.50569	58	67.45	118.95	19.75	391.5	0.0485
	TR J1	4.87	0.07348	4.26571	109.3	82.5	121.85	19.9	426.95	0.3389
	TR J2	3.76	0.1927	5.74498	126.6	64.95	714.5	41.8	511	1.542
	TR J3	2.98	1.024	2.15517	55.4	26.95	95.7	17.7	528.05	0.8458
	TR J4	5.95	0.1133	6.09982	109.9	72.05	24.7	13.05	368.45	0.0425
	TR J5	4.96	0.07485	5.11658	60.4	45.35	43.2	14.1	300.2	0.0336
	TR R1	6.19	0.04379	3.10798	119.85	94.8	29.7	19.15	386	0.0242
	TR R2	4.98	0.03193	1.68955	26.8	18.45	391	36.15	227.85	0.7072
	TR R3	4.6	0.05942	3.40818	22.65	48.8	45.75	13.35	134.1	0.1614
	TR R4	5.54	0.06766	5.71279	100.9	72.1	69.3	16.7	263.9	0.1984
	TR R5	5.43	0.09933	7.74315	23.3	64.75	4.35	11.45	204.75	0.0385
	TR R9	4.37	0.07718	1.99307	55.95	46.3	676.15	39.3	511.45	6.47
	TR#16	4.97	0.04216	2.1875	47.6	34.75	49.05	16.35	430.05	0.0493
	TR 18L	5.84	0.07707	2.4948	68.75	51.3	37.1	16.8	446.6	0.0312
	TR 19L	5.39	0.1865	5.37115	61.8	60.4	71.55	14.65	341.05	0.1622
	TR 20L	6.69	0.134	3.81471	56.65	43.5	36.55	15.1	398.1	0.0295
	TR B	4.61	0.2018	9.48487	35.3	46.25	219.45	16.95	169.4	0.9612
	Average	5.27	0.142667	4.26898	65.2237	55.2737	152.742	19.7632	355.682	0.619447
	Standard deviation	0.969192	0.220404	2.23061	32.6967	18.7504	210.289	8.92418	114.952	1.47779
	Max	6.69	1.024	9.48487	126.6	94.8	714.5	41.8	528.05	6.47
	Min	2.98	0.0252	1.68955	22.65	18.45	4.35	11.45	134.1	0.0242
Stream sediments	SDEU 1	5.833	0.3416	11.5688	47.5	59.05	58.95	14.1	319.15	0.0576
	SDEU 2	6.017	0.03866	3.6075	113.25	66.8	139.55	23.25	314.95	0.0713
	SDEU 3	6.25	0.06541	4.24575	65.85	45.35	54.95	13.55	242.2	0.0908
	SDJ 2	5.45	0.08408	2.29079	145.55	128.55	271.95	27.55	512	0.3192
	SDJ 3	5.03	0.1197	2.89436	133.15	81.35	348.45	29.55	548.95	0.7012
	SDJ 4	6.33	0.08568	5.64993	101.6	72.45	27.6	16.45	384	0.0274
	SDJ 5	6.44	0.03481	2.78199	101.1	77.8	43	21.3	359.15	0.0284
	SDR 1	5.8	0.01308	1.31938	22.4	27.45	44.5	13.55	551.1	0.0293
	SDR 2	5.87	0.0227	0.906533	36.75	38.5	430	55.85	376.2	0.3272
	SDR 3	6.11	0.04796	2.37975	37.9	57.2	379.15	53.15	349.35	0.486
	SDR 4	5.53	0.02469	2.55	100.8	59.75	46.75	19.8	244.15	0.0566
	SDR 5	6.13	0.03451	2.12857	42.4	46.4	76.4	16.15	399.5	0.0294
	SDR 9	5.63	0.07132	2.6203	136.15	166.55	233.5	29.6	513.05	0.3176
	SD# 16	5.54	0.01621	1.57274	37.1	29	69.7	15.45	396.75	0.0605
	SD 18L	6.35	0.03796	1.90541	73.05	57.2	54.45	18.65	644.7	0.0314
	SD 19L	6.25	0.05133	2.15232	48.5	80.15	71.55	16.55	425.6	0.197
	SD 20L	5.9	0.05903	1.91939	64.95	53	50.95	17.25	452.7	0.0212
	SD B	4.64	0.1646	8.73362	32.55	47.35	179.5	15.45	142.65	0.8785
	Average	5.83889	0.0729628	3.40151	74.475	66.3278	143.383	23.1778	398.675	0.207256
	Standard deviation	0.477078	0.0772237	2.73024	39.9742	34.1443	131.693	12.5163	125.529	0.254755
	Max	6.44	0.3416	11.5688	145.55	166.55	430	55.85	644.7	0.8785
	Min	4.64	0.01308	0.906533	22.4	27.45	27.6	13.55	142.65	0.0212
Tailings*	Average	4.0572	0.292704	0.793584	77.68	27	614.1	17.79	376.2	1.372
	Standard deviation	0.764885	0.569038	0.213094	107.424	15.1781	222.691	5.61676	164.638	1.12133
	Max	4.77	1.31	1.11693	269	48	948	25.5	568	3.23
	Min	2.798	0.02222	0.605223	21.45	12	368	11.2	188	0.5
Cyanidation ponds*	Average	4.91125	0.0931137	5.251	10.9375	37.125	40.9875	1.4	253.875	0.1675
	Standard deviation	0.248407	0.0240248	1.74619	7.04597	22.856	19.6939	0.725718	64.7899	0.0736546
	Max	5.19	0.118335	7.4813	20.1	71	60	2.3	327	0.26
	Min	4.68	0.06053	3.33647	5.4	22	17.3	0.6	170.5	0.08
Pithead sediments*	SDJ1	3.85	0.5204	12.9	403	153	5030	2.2	55.4	0.62
Outcrops	VEU1	7.61	0.04918	0.351494	12.65	4.35	36.8	40.55	152.45	0.0627
	VEU2	8.3	0.08647	0.676027	0	6.45	603.45	28.05	66.1	0.0179
	AR1	7.92	0.05427	0.531561	64.7	10.45	16.1	12.3	77.15	0.6757
	AJ1	5.52	0.4963	0.739697	39.7	60	145.95	24.95	52.8	0.234
	AJ2	4.55	0.2165	0.227531	118	58.45	12.95	17	1020	0.097
	VM1	5.68	0.008389	0.555749	18.35	10.2	4.8	14.15	124.7	0.013
	V HUATI	7.03	0.02932	0.210748	28.4	9.6	39.1	42.9	184.85	0.1121
	Average	6.65857	0.134347	0.470401	40.2571	22.7857	122.736	25.7	239.721	0.1732
	Standard deviation	1.4159	0.1735	0.210702	40.0937	24.9934	217.309	12.3227	347.42	0.233715
	Max	8.3	0.4963	0.739697	118	60	603.45	42.9	1020	0.6757
	Min	4.55	0.008389	0.210748	0	4.35	4.8	12.3	52.8	0.013
* Values taken from González-Valoys et al. 2021 [26].

## Sheet: S3
Table supplementary S3. HI in children and adults in different scenarios
Type	HI children residential	HI children residential Range	HI children recreational	HI children recreational Range	HI adult residential	HI adult residential Range	HI adult agricultural	HI adult agricultural Range	HI adult recreational	HI adult recreational Range
Soils (surrounding area)	1.67 + 1.42	0.07 - 6.18	0.44 + 0.37	0.02 - 1.62	0.19 + 0.16	0.01 - 0.71	0.13 + 0.11	0.01 - 0.48	0.05 + 0.04	0.00 - 0.19
Terrace sediments	5.29 + 6.61	0.54 - 22.86	1.39 + 1.74	0.14 - 6.01	0.61 + 0.76	0.06 - 2.64	0.42 + 0.52	0.04 - 1.81	0.16 + 0.20	0.02 - 0.69
Stream sediments	5.12 + 4.32	1.44 - 14.75	1.35 + 1.14	0.38 - 3.88	0.59 + 0.50	0.16 - 1.69	0.40 + 0.34	0.11 - 1.16	0.15 + 0.13	0.04 - 0.45
Soils (mining area)	2.18 + 1.67	0.39 - 6.92	0.57 + 0.44	0.10 - 1.82	0.25 + 0.19	0.04 - 0.80	0.17 + 0.13	0.03 - 0.55	0.07 + 0.05	0.01 - 0.21
Tailings*	19.03 + 6.82	11.40 - 29.26	5.00 + 1.79	3.00 - 7.70	2.20 + 0.79	1.32 - 3.39	1.51 + 0.54	0.90 - 2.32	0.58 + 0.21	0.35 - 0.89
Cyanidation ponds*	1.30 + 0.57	0.63 - 1.87	0.34 + 0.15	0.17 - 0.49	0.15 + 0.07	0.07 - 0.22	0.10 + 0.05	0.05 - 0.15	0.04 + 0.02	0.02 - 0.06
Pithead sediments*	150.306	_	39.5325	_	17.4361	_	11.9425	_	4.58593	_
* Values calculated from values taken from González-Valoys et al. 2021 [26].

## Sheet: S4
Table supplementary S4. T-CR in children and adults in different scenarios
Type	T-CR children residential	T-CR children residential Range	T-CR children recreational	T-CR children recreational Range	T-CR adult residential	T-CR adult residential Range	T-CR adult agricultural	T-CR adult agricultural Range	T-CR adult recreational	T-CR adult recreational Range
Soils (surrounding area)	2.3E-04 + 1.7E-04	5.3E-0.5 - 8.1E-04	6.0E-05 + 4.4E-05	1.4E-05 - 2.1E-04	1.3E-04 + 9.1E05	2.9E-05 - 4.4E-04	1.1E-04 + 8.3E-05	2.7E-05 - 4.0E-04	3.3E-05 + 2.4E-05	7.7E-06 - 1.2E-04
Terrace sediments	3.1E-04 + 2.6E-04	5.1E-05 - 1.1E-03	8.0E-05 + 6.8E-05	1.4E-05 - 2.8E-04	1.7E-04 + 1.5E-04	2.8E-05 - 6.2E-04	1.6E-04 + 1.4E-04	2.6E-05 - 5.6E-04	4.5E-05 + 3.9E-05	7.4E-06 - 1.6E-04
Stream sediments	3.1E-04 + 1.8E-04	9.6E-05 - 6.7E-04	8.2E-05 + 4.8E-05	2.5E-05 - 1.8E-04	1.8E-04 + 1.0E-04	5.4E-05 - 3.8E-04	1.6E-04 + 9.5E-05	4.9E-05 - 3.4E-04	4.6E-05 + 2.7E-05	1.4E-05 - 9.9E-05
Soils (mining area)	1.9E-04 + 1.0E-04	4.6E-05 - 3.4E-04	4.9E-05 + 2.7E-05	1.2E-05 - 9.1E-05	1.0E-04 + 5.6E-05	2.5E-05 - 2.0E-04	9.5E-05 + 5.2E-05	2.3E-05 - 1.8E-04	2.7E-05 + 1.5E-05	6.7E-06 - 5.2E-05
Tailings*	8.6E-04 + 3.7E-04	4.7E-05 - 1.3E-03	2.3E-04 + 9.8E-05	1.2E-04 - 3.5E-04	4.9E-04 + 2.1E-04	2.7E-04 - 7.5E-04	4.5E-04 + 1.9E-04	2.5E-04 - 6.8E-04	1.3E-04 + 5.6E-05	7.1E-05 - 2.0E-04
Cyanidation ponds*	6.9E-05 + 1.8E-05	4.8E-05 - 8.8E-05	1.8E-05 + 4.8E-06	1.3E-05 - 2.3E-05	3.9E-05 + 1.1E-05	2.8E-05 - 5.0E-05	3.6E-05 + 9.6E-06	2.5E-05 - 4.6E-05	1.0E-05 + 2.8E-06	7.3E-06 - 1.3E-05
Pithead sediments*	0.0065923	_	0.00173386	_	0.00380073	_	0.00347099	_	0.000999645	_
* Values calculated from values taken from González-Valoys et al. 2021 [26].
